# Supplementary material for: Whole chromosome loss and genomic instability in mouse embryos after CRISPR-Cas9 genome editing
Source: Nat Commun. 2021 Oct 6;12:5855. doi: 10.1038/s41467-021-26097-y (PMC8494802; doi:10.1038/s41467-021-26097-y)
Supplement: Supplementary file 3 — Supplementary Data 1 [file 41467_2021_26097_MOESM3_ESM.xlsx]

## Sheet: Suppl. Data 1
Supplementary Data 1. Copy number analysis of sequenced embryo cells and description of chromosomal events
blastomere id	embryo id	guide	sequencing platform	ploidy	fold coverage (HiSeq)	pass all filters (HiSeq)	fold coverage (NovaSeq)	pass all filters (NovaSeq)	chromosomal cvents
C1.1	C1	control	HiSeq	2	0.18	yes	NA	NA	none apparent
C1.2	C1	control	HiSeq	2	0.19	yes	NA	NA
C1.3	C1	control	HiSeq	2	0.19	yes	NA	NA
C1.4	C1	control	HiSeq	2	0.16	yes	NA	NA
C1.5	C1	control	HiSeq	2	0.21	yes	NA	NA
C2.1	C2	control	HiSeq	2	0.22	no	NA	NA	none apparent
C2.2	C2	control	HiSeq	2	0.16	yes	NA	NA
C2.3	C2	control	HiSeq	2	0.3	yes	NA	NA
C2.4	C2	control	HiSeq	2	0.21	yes	NA	NA
C2.5	C2	control	HiSeq	2	0.19	yes	NA	NA
C2.6	C2	control	HiSeq	2	0.25	yes	NA	NA
C2.7	C2	control	HiSeq	2	0.16	yes	NA	NA
C3.1	C3	control	HiSeq	2	0.18	yes	NA	NA	chr 11, recoprocal gain/loss of non-targeted whole chromosome at M3
C3.2	C3	control	HiSeq	2	0.23	yes	NA	NA
C3.3	C3	control	HiSeq	2	0.22	yes	NA	NA
C3.4	C3	control	HiSeq	2	0.21	yes	NA	NA
C3.5	C3	control	HiSeq	2	0.17	yes	NA	NA
C3.6	C3	control	HiSeq	2	0.2	no	NA	NA
P1.1	P1	Pou5f1	HiSeq	2	0.26	yes	NA	NA	none apparent
P1.2	P1	Pou5f1	HiSeq	2	0.14	yes	NA	NA
P1.3	P1	Pou5f1	HiSeq	2	0.15	no	NA	NA
P1.4	P1	Pou5f1	HiSeq	2	0.14	yes	NA	NA
P1.5	P1	Pou5f1	HiSeq	2	0.15	no	NA	NA
P1.6	P1	Pou5f1	HiSeq	2	0.15	no	NA	NA
P1.7	P1	Pou5f1	HiSeq	2	0.14	yes	NA	NA
P1.8	P1	Pou5f1	HiSeq	2	0	no	NA	NA
P2.1	P2	Pou5f1	HiSeq	3	0.14	yes	NA	NA	triploidy, shared meiotic event
P2.2	P2	Pou5f1	HiSeq	3	0.13	yes	NA	NA
P2.3	P2	Pou5f1	HiSeq	3	0.14	yes	NA	NA
P2.4	P2	Pou5f1	HiSeq	3	0.14	yes	NA	NA
P2.5	P2	Pou5f1	HiSeq	3	0.15	no	NA	NA
P2.6	P2	Pou5f1	HiSeq	3	0.15	no	NA	NA
P2.7	P2	Pou5f1	HiSeq	3	0.14	yes	NA	NA
P2.8	P2	Pou5f1	HiSeq	3	0.14	yes	NA	NA
P3.1	P3	Pou5f1	HiSeq	2	0.13	no	NA	NA	none apparent
P3.2	P3	Pou5f1	HiSeq	2	0.13	yes	NA	NA
P3.3	P3	Pou5f1	HiSeq	2	0.14	yes	NA	NA
P3.4	P3	Pou5f1	HiSeq	2	0.14	yes	NA	NA
P3.5	P3	Pou5f1	HiSeq	2	0.15	yes	NA	NA
P3.6	P3	Pou5f1	HiSeq	2	0.14	no	NA	NA
P3.7	P3	Pou5f1	HiSeq	2	0.16	no	NA	NA
P3.8	P3	Pou5f1	HiSeq	2	0.16	yes	NA	NA
P4.1	P4	Pou5f1	HiSeq	2	0.14	yes	NA	NA	none apparent
P4.2	P4	Pou5f1	HiSeq	2	0.14	yes	NA	NA
P4.3	P4	Pou5f1	HiSeq	2	0.15	yes	NA	NA
P4.4	P4	Pou5f1	HiSeq	2	0.15	yes	NA	NA
P4.5	P4	Pou5f1	HiSeq	2	0.17	no	NA	NA
P4.6	P4	Pou5f1	HiSeq	2	0.15	yes	NA	NA
P4.7	P4	Pou5f1	HiSeq	2	0.13	yes	NA	NA
P4.8	P4	Pou5f1	HiSeq	2	0.14	yes	NA	NA
P5.1	P5	Pou5f1	HiSeq	2	0.15	yes	NA	NA	none apparent
P5.2	P5	Pou5f1	HiSeq	2	0.14	no	NA	NA
P5.3	P5	Pou5f1	HiSeq	2	0.16	no	NA	NA
P5.4	P5	Pou5f1	HiSeq	2	0.19	yes	NA	NA
P5.5	P5	Pou5f1	HiSeq	2	0.16	yes	NA	NA
P5.6	P5	Pou5f1	HiSeq	2	0.18	yes	NA	NA
P5.7	P5	Pou5f1	HiSeq	2	0.16	yes	NA	NA
P5.8	P5	Pou5f1	HiSeq	2	0.15	yes	NA	NA
P6.1	P6	Pou5f1	HiSeq, NovaSeq	2	0.16	yes	9.61	yes	chr 9, reciprocal gain/loss of telomeric segment of non-targeted chromosome at M3
P6.2	P6	Pou5f1	HiSeq, NovaSeq	2	0.14	yes	8.65	yes
P6.3	P6	Pou5f1	HiSeq, NovaSeq	2	0.16	yes	9.73	yes
P6.4	P6	Pou5f1	HiSeq, NovaSeq	2	0.15	yes	8.46	yes
P6.5	P6	Pou5f1	HiSeq, NovaSeq	2	0.15	yes	8.29	yes
P6.6	P6	Pou5f1	HiSeq, NovaSeq	2	0.15	yes	9.36	yes
P6.7	P6	Pou5f1	HiSeq, NovaSeq	2	0.15	yes	8.89	yes
P6.8	P6	Pou5f1	HiSeq, NovaSeq	2	0.15	yes	9.13	yes
P7.1	P7	Pou5f1	HiSeq, NovaSeq	2	0.14	yes	8.76	yes	chr 9 and chr 13, reciprocal gain/loss of chromosomal segments of non-targeted chromosomes at M3
P7.2	P7	Pou5f1	HiSeq, NovaSeq	2	0.14	yes	8.46	yes
P7.3	P7	Pou5f1	HiSeq, NovaSeq	2	0.15	yes	8.78	yes
P7.4	P7	Pou5f1	HiSeq, NovaSeq	2	0.13	yes	8.33	yes
P7.5	P7	Pou5f1	HiSeq, NovaSeq	2	0.16	yes	10.26	yes
P7.6	P7	Pou5f1	HiSeq, NovaSeq	2	0.15	yes	9.11	yes
P7.7	P7	Pou5f1	HiSeq, NovaSeq	2	0.17	yes	11.59	yes
P7.8	P7	Pou5f1	HiSeq, NovaSeq	2	0.15	yes	9.27	yes
P8.1	P8	Pou5f1	HiSeq, NovaSeq	2	0.18	yes	9.73	yes	chr 17, reciprocal gain/loss of telomeric segment generated by on-target CRISPR/Cas9 cut at M3, see Fig.2a
P8.2	P8	Pou5f1	HiSeq, NovaSeq	2	0.17	yes	10.73	yes
P8.3	P8	Pou5f1	HiSeq, NovaSeq	2	0.16	yes	10.11	yes
P8.4	P8	Pou5f1	HiSeq, NovaSeq	2	0.16	yes	10.52	yes
P8.5	P8	Pou5f1	HiSeq, NovaSeq	2	0.15	yes	7.88	yes
P8.6	P8	Pou5f1	HiSeq, NovaSeq	2	0.16	yes	10.88	yes
P8.7	P8	Pou5f1	HiSeq, NovaSeq	2	0.15	yes	10.31	yes
P8.8	P8	Pou5f1	HiSeq, NovaSeq	2	0.15	yes	10.42	yes
P9.1	P9	Pou5f1	HiSeq, NovaSeq	2	0.13	no	8.91	no	chr 17, on-target CRISPR/Cas9 cut, micronucleus formation at M2 and chromosome bridge at M3, see Fig.2b
P9.2	P9	Pou5f1	HiSeq, NovaSeq	2	0.14	yes	10.25	yes
P9.3	P9	Pou5f1	HiSeq, NovaSeq	2	0.15	no	10.63	no
P9.4	P9	Pou5f1	HiSeq, NovaSeq	2	0.15	yes	9.46	yes
P9.5	P9	Pou5f1	HiSeq, NovaSeq	2	0.15	yes	10.06	yes
P9.6	P9	Pou5f1	HiSeq, NovaSeq	2	0.14	yes	8.78	yes
P9.7	P9	Pou5f1	HiSeq, NovaSeq	2	0.14	yes	9.13	yes
P9.8	P9	Pou5f1	HiSeq, NovaSeq	2	0.14	yes	8.96	yes
P10.1	P10	Pou5f1	HiSeq, NovaSeq	2	0.15	yes	9.78	yes	chr 4, reciprocal gain/loss telomeric segment of non-targeted chromosome at M3 / chr 17, possible reciprocal gain/loss of telomeric segment of non-targeted chromosome at M3 (missing the potential recipient cell)
P10.2	P10	Pou5f1	HiSeq, NovaSeq	2	0.14	yes	9.59	yes
P10.3	P10	Pou5f1	HiSeq, NovaSeq	2	0.16	yes	10.46	yes
P10.4	P10	Pou5f1	HiSeq, NovaSeq	2	0.15	yes	10.29	yes
P10.5	P10	Pou5f1	HiSeq, NovaSeq	2	0.15	yes	10.63	yes
P10.6	P10	Pou5f1	HiSeq, NovaSeq	2	0.15	yes	9.74	yes
P10.7	P10	Pou5f1	HiSeq, NovaSeq	2	0.14	yes	9.8	yes
P11.1	P11	Pou5f1	HiSeq, NovaSeq	2	0.15	yes	10.75	yes	chr 1, reciprocal gain/loss of telomeric segment of non-targeted chromosome at M3 (missing the potential recipient cell) / chr 8, missegregations of telomeric chromosomal segments at M2 and M3 (distribution of all telomeric segments to P11.1 blastocyst)
P11.2	P11	Pou5f1	HiSeq, NovaSeq	2	0.14	yes	10.55	yes
P11.3	P11	Pou5f1	HiSeq, NovaSeq	2	0.15	yes	10.29	yes
P11.4	P11	Pou5f1	HiSeq, NovaSeq	2	0.16	yes	9.99	yes
P11.5	P11	Pou5f1	HiSeq, NovaSeq	2	0.16	yes	10.03	yes
P11.6	P11	Pou5f1	HiSeq, NovaSeq	2	0.16	yes	9.6	yes
P12.1	P12	Pou5f1	HiSeq	2	0.13	yes	NA	NA	none apparent
P12.2	P12	Pou5f1	HiSeq	2	0.15	no	NA	NA
P12.3	P12	Pou5f1	HiSeq	2	0.16	yes	NA	NA
P12.4	P12	Pou5f1	HiSeq	2	0.15	yes	NA	NA
P12.5	P12	Pou5f1	HiSeq	2	0.17	yes	NA	NA
P12.6	P12	Pou5f1	HiSeq	2	0.15	yes	NA	NA
P12.7	P12	Pou5f1	HiSeq	2	0.14	no	NA	NA
S1.1	S1	Scn9a	HiSeq, NovaSeq	3	0.14	yes	10.44	yes	chr 2, on-target CRISPR/Cas9 cut, chromosome bridge formation at 2-cell stage, distribution of all telomeric segments to S1.6 blastocyst, see Fig.2c / chr 10, micronucleus formation of whole non-targeted chromosome and abnormal segregation at M2 / chr X, reciprocal gain/loss telomeric segment of non-targeted chromosome at M3 (Note: bins of CN imbalance at chr X and chr17 of S1.6 cell are likely a…
S1.2	S1	Scn9a	HiSeq, NovaSeq	3	0.16	yes	11.96	yes
S1.3	S1	Scn9a	HiSeq, NovaSeq	3	0.16	yes	11.13	yes
S1.4	S1	Scn9a	HiSeq, NovaSeq	3	0.18	yes	0.55	yes
S1.5	S1	Scn9a	HiSeq, NovaSeq	2	0.17	no	9.59	no
S1.6	S1	Scn9a	HiSeq, NovaSeq	3	0.21	yes	9.89	yes
S1.7	S1	Scn9a	HiSeq, NovaSeq	3	0.17	yes	14.16	yes
S1.8	S1	Scn9a	HiSeq, NovaSeq	3	0.17	yes	1.54	yes
S2.1	S2	Scn9a	HiSeq, NovaSeq	2	0.15	yes	8.64	yes	chr 6, chromosomal segment missegregation of non-targeted chromosome at M2, possible distribution of all telomeric segments to the missing cell (similarly to P11 embryo)
S2.2	S2	Scn9a	HiSeq, NovaSeq	2	0.15	yes	9.55	yes
S2.3	S2	Scn9a	HiSeq, NovaSeq	2	0.15	yes	14.55	yes
S2.4	S2	Scn9a	HiSeq, NovaSeq	2	0.16	yes	11.5	yes
S2.5	S2	Scn9a	HiSeq, NovaSeq	2	0.15	yes	10.35	yes
S2.6	S2	Scn9a	HiSeq, NovaSeq	2	0.16	yes	11.13	yes
S2.7	S2	Scn9a	HiSeq, NovaSeq	2	0.14	yes	10.09	yes
S2.8	S2	Scn9a	HiSeq, NovaSeq	2	0.15	no	9.88	no
S3.1	S3	Scn9a	HiSeq	3	0.15	no	NA	NA	none apparent
S3.2	S3	Scn9a	HiSeq	2	0.14	yes	NA	NA
S3.3	S3	Scn9a	HiSeq	2	0.14	yes	NA	NA
S3.4	S3	Scn9a	HiSeq	2	0.12	yes	NA	NA
S3.5	S3	Scn9a	HiSeq	2	0.15	yes	NA	NA
S3.6	S3	Scn9a	HiSeq	2	0.14	yes	NA	NA
S3.7	S3	Scn9a	HiSeq	2	0.15	yes	NA	NA
S3.8	S3	Scn9a	HiSeq	2	0.16	yes	NA	NA
S4.1	S4	Scn9a	HiSeq, NovaSeq	2	0.06	no	2.35	no	none apparent
S4.2	S4	Scn9a	HiSeq, NovaSeq	2	0.14	yes	6.66	yes
S4.3	S4	Scn9a	HiSeq, NovaSeq	2	0.14	yes	6.58	yes
S4.4	S4	Scn9a	HiSeq, NovaSeq	2	0.14	yes	11.03	yes
S4.5	S4	Scn9a	HiSeq, NovaSeq	2	0.15	yes	8.04	yes
S4.6	S4	Scn9a	HiSeq, NovaSeq	2	0.13	yes	7.23	yes
S4.7	S4	Scn9a	HiSeq, NovaSeq	2	0.15	no	8.67	no
S4.8	S4	Scn9a	HiSeq, NovaSeq	2	0.14	yes	8.29	yes
S5.1	S5	Scn9a	HiSeq, NovaSeq	2	0.15	yes	6.25	yes	chr 7, recoprocal gain/loss of non-targeted whole chromosome at M3 / chr 18, possible reciprocal gain/loss telomeric segment of non-targeted chromosome at M3. Note that chr18 breakpoints are estimated to be > 1 Mb apart, in contrast to all the other reciprocal gain/loss events in the data set (see Supplementary Figure 2a)
S5.2	S5	Scn9a	HiSeq, NovaSeq	2	0.14	yes	6.16	yes
S5.3	S5	Scn9a	HiSeq, NovaSeq	2	0.15	yes	8.7	yes
S5.4	S5	Scn9a	HiSeq, NovaSeq	2	0.15	yes	9.86	yes
S5.5	S5	Scn9a	HiSeq, NovaSeq	2	0.15	yes	10.27	yes
S5.6	S5	Scn9a	HiSeq, NovaSeq	2	0.14	yes	9.5	yes
S5.7	S5	Scn9a	HiSeq, NovaSeq	2	0.19	yes	12.85	yes
S5.8	S5	Scn9a	HiSeq, NovaSeq	2	0.16	yes	12.16	yes
S6.1	S6	Scn9a	HiSeq	2	0.15	yes	NA	NA	chr 4, reciprocal gain/loss telomeric segment of non-targeted chromosome at M3 (Note: this structural breakpoint is not included in the breakpoint analysis shown in Suppementary Figure 2, because this analysis was performed only on the embryos sequenced in high depth "NovaSeq")
S6.2	S6	Scn9a	HiSeq	2	0.14	yes	NA	NA
S6.3	S6	Scn9a	HiSeq	2	0.16	yes	NA	NA
S6.4	S6	Scn9a	HiSeq	2	0.14	yes	NA	NA
S6.5	S6	Scn9a	HiSeq	2	0.15	yes	NA	NA
S6.6	S6	Scn9a	HiSeq	2	0.14	yes	NA	NA
S6.7	S6	Scn9a	HiSeq	2	0.14	yes	NA	NA
S6.8	S6	Scn9a	HiSeq	2	0.14	yes	NA	NA
S7.1	S7	Scn9a	HiSeq, NovaSeq	2	0.15	yes	9.01	yes	chr5 trisomy, meiotic event
S7.2	S7	Scn9a	HiSeq, NovaSeq	2	0.14	yes	7.53	yes
S7.3	S7	Scn9a	HiSeq, NovaSeq	2	0.15	yes	8.14	yes
S7.4	S7	Scn9a	HiSeq, NovaSeq	2	0.15	yes	9.35	yes
S7.5	S7	Scn9a	HiSeq, NovaSeq	2	0.15	yes	10.51	yes
S7.6	S7	Scn9a	HiSeq, NovaSeq	2	0.14	yes	8.7	yes
S8.1	S8	Scn9a	HiSeq, NovaSeq	2	0.16	yes	10.75	yes	chr 3, micronucleus and chromosome bridge formation at M2
S8.2	S8	Scn9a	HiSeq, NovaSeq	2	0.15	yes	10.42	yes
S8.3	S8	Scn9a	HiSeq, NovaSeq	2	0.15	yes	11.26	yes
S8.4	S8	Scn9a	HiSeq, NovaSeq	2	0.15	yes	12.5	yes
S8.5	S8	Scn9a	HiSeq, NovaSeq	2	0.15	yes	10.85	yes
S8.6	S8	Scn9a	HiSeq, NovaSeq	2	0.15	yes	8.55	yes
S8.7	S8	Scn9a	HiSeq, NovaSeq	2	0.14	yes	9.56	yes
S8.8	S8	Scn9a	HiSeq, NovaSeq	2	0.05	no	3.14	no
S9.1	S9	Scn9a	HiSeq	2	0.15	yes	NA	NA	none apparent
S9.2	S9	Scn9a	HiSeq	2	0.15	yes	NA	NA
S9.3	S9	Scn9a	HiSeq	2	0.15	yes	NA	NA
S9.4	S9	Scn9a	HiSeq	2	0.16	yes	NA	NA
S9.5	S9	Scn9a	HiSeq	2	0.15	yes	NA	NA
S9.6	S9	Scn9a	HiSeq	2	0.16	yes	NA	NA
S9.7	S9	Scn9a	HiSeq	2	0.15	yes	NA	NA
S9.8	S9	Scn9a	HiSeq	3	0.16	no	NA	NA
S10.1	S10	Scn9a	HiSeq, NovaSeq	2	0.16	yes	13.31	yes	chr 2 and chr 11, reciprocal gain/loss of non-targeted whole chromosomes at M3
S10.2	S10	Scn9a	HiSeq, NovaSeq	2	0.15	yes	0.05	no
S10.3	S10	Scn9a	HiSeq, NovaSeq	2	0.15	yes	10.65	yes
S10.4	S10	Scn9a	HiSeq, NovaSeq	2	0.16	yes	7.45	yes
S10.5	S10	Scn9a	HiSeq, NovaSeq	2	0.14	yes	10.56	yes
S10.6	S10	Scn9a	HiSeq, NovaSeq	2	0.15	yes	10.01	yes
S10.7	S10	Scn9a	HiSeq, NovaSeq	2	0.14	yes	9.11	yes
S10.8	S10	Scn9a	HiSeq, NovaSeq	3	0.15	no	9.93	no
S11.1	S11	Scn9a	HiSeq	2	0.13	yes	NA	NA	none apparent
S11.2	S11	Scn9a	HiSeq	2	0.13	yes	NA	NA
S11.3	S11	Scn9a	HiSeq	2	0.16	yes	NA	NA
S11.4	S11	Scn9a	HiSeq	2	0.15	yes	NA	NA
S11.5	S11	Scn9a	HiSeq	2	0.14	yes	NA	NA
S11.6	S11	Scn9a	HiSeq	2	0.17	yes	NA	NA
S11.8	S11	Scn9a	HiSeq	3	0.16	no	NA	NA
S12.1	S12	Scn9a	HiSeq	2	0.14	yes	NA	NA	chr X, reciprocal gain/loss telomeric segment of non-targeted chromosome at M3 (Note: this structural breakpoint is not included in the breakpoint analysis shown in Suppementary Figure 2, because this analysis was performed only on the embryos sequenced in high depth "NovaSeq")
S12.2	S12	Scn9a	HiSeq	2	0.16	yes	NA	NA
S12.3	S12	Scn9a	HiSeq	2	0.15	yes	NA	NA
S12.4	S12	Scn9a	HiSeq	2	0.16	yes	NA	NA
S12.5	S12	Scn9a	HiSeq	2	0.17	yes	NA	NA
S12.6	S12	Scn9a	HiSeq	2	0.26	yes	NA	NA
S12.8	S12	Scn9a	HiSeq	3	0.14	no	NA	NA
