# Supplementary material for: Whole chromosome loss and genomic instability in mouse embryos after CRISPR-Cas9 genome editing
Source: Nat Commun. 2021 Oct 6;12:5855. doi: 10.1038/s41467-021-26097-y (PMC8494802; doi:10.1038/s41467-021-26097-y)
Supplement: Supplementary file 4 — Supplementary Data 2 [file 41467_2021_26097_MOESM4_ESM.xlsx]

## Sheet: Suppl. Data 2
Supplementary Data 2. gRNA sequences
Guide Name	target gene	Guide Sequence	Target Sequence	Genomic Coordinate (mm39)
			(PAM site in bold)
					Ref
Pou5f1	Pou5f1	ACCCACCAAAGAGAACGCCC	ACCCACCAAAGAGAACGCCCAGG	chr17:35820104-35820126	2,4
Scn9a	Scn9α	AUGUGGAUGUCAGUUUAUAG	ATGTGGATGTCAGTTTATAGAGG	chr2:66381006-66381028
