# Supplementary material for: Whole chromosome loss and genomic instability in mouse embryos after CRISPR-Cas9 genome editing
Source: Nat Commun. 2021 Oct 6;12:5855. doi: 10.1038/s41467-021-26097-y (PMC8494802; doi:10.1038/s41467-021-26097-y)
Supplement: Supplementary file 6 — Source Data [file 41467_2021_26097_MOESM6_ESM.xlsx]

## Sheet: Figure 1b
Figure 1b. Micronucleus quantification in embryos
treatment		stage	exp setup	imaging	# embryos with >0 MN	total embryos counted	% MN embryos
untreated		8	Hardset Vector, 35mm grided dish	confocal, 40x	2	26	7.69231
untreated		8	Hardset Vector, 35mm grided dish	confocal, 40x	4	51	7.84314
no gRNA	EP/Cas9	8	Hardset Vector, 35mm grided dish	confocal, 40x	2	16	12.5
no gRNA	EP/Cas9	8	Hardset Vector, 35mm grided dish	confocal, 40x	1	19	5.26316
no gRNA	EP/Cas9	8	Hardset Vector, 35mm grided dish	confocal, 40x	1	22	4.54545
no gRNA	EP/Cas9	8	Hardset Vector, 35mm grided dish	confocal, 40x	1	20	5
no gRNA	EP/Cas9	8	Hardset Vector, 35mm grided dish	confocal, 40x	2	20	10
Oct4	EP/Cas9	8	Hardset Vector, 35mm grided dish	confocal, 40x	6	25	24
Oct4	EP/Cas9	8	Hardset Vector, 35mm grided dish	confocal, 40x	3	22	13.6364
Oct4	EP/Cas9	8	Hardset Vector, 35mm grided dish	confocal, 40x	4	19	21.0526
Oct4	EP/Cas9	8	Hardset Vector, 35mm grided dish	confocal, 40x	1	8	12.5
Oct4	EP/Cas9	8	Hardset Vector, 35mm grided dish	confocal, 40x	4	25	16
Scn9a	EP/Cas9	8	Hardset Vector, 35mm grided dish	confocal, 40x	8	19	42.1053
Scn9a	EP/Cas9	8	Hardset Vector, 35mm grided dish	confocal, 40x	8	22	36.3636
Scn9a	EP/Cas9	8	Hardset Vector, 35mm grided dish	confocal, 40x	4	26	15.3846
Scn9a	EP/Cas9	8	Hardset Vector, 35mm grided dish	confocal, 40x	4	14	28.5714
Scn9a	EP/Cas9	8	Hardset Vector, 35mm grided dish	confocal, 40x	4	19	21.0526
Scn9a	EP/Cas9	8	Hardset Vector, 35mm grided dish	confocal, 40x	9	36	25
Notes: EP: electroporation; Cas9: Cas9/gRNA; Hardset vector: HardSet Antifade Mounting Medium with DAPI

## Sheet: Figure 3b
Figure 3b. EdU incorporation is defective in micronuclei in embryos
PN EdU	MN EdU (normalized to PN-DAPI signal)		MN:PN ratio
117.953	-6.02128		0
133.532	0.0397935		0.000298007
1401.39	-0.394588		0
715.088	1.52831		0.00213723
35.6191	-0.353289		0
560.094	221.437		0.395358
22.5826	1.83		0.0810358
384.149	16.9074		0.0440126
67.5375	-7.51329		0
79.004	32.55		0.412005
595.676	162.701		0.273137
261.657	36.0283		0.137693
716.971	-30.8402		0
463.642	24.1974		0.0521899
383.183	76.1846		0.19882
565.183	-32.6112		0
48.1773	4.87248		0.101136
48.1773	-0.242859		0
48.1773	1.95648		0.0406099
30.1824	0.362195		0.0120002
22.554	0.00202441		8.97581e-05
22.554	3.50379		0.155351
77.8442	9.79004		0.125764
52.3234	-7.45601		0
70.8401	4.7028		0.0663861
40.6477	-0.791889		0
36.0256	4.03576		0.112025
36.0256	-0.00798202		0
94.1388	-76.4431		0
64.1088	0.636121		0.00992252
95.4902	65.5937		0.686916
1149.3	-20.4033		0
224.037	156.19		0.697164
72.5933	95.4926		1.31545
268.236	0.971161		0.00362054

## Sheet: Figure S2
Figure S2. Segmental copy number breakpoints
sample	group	chr	start	copy_number
P6.7	P6	9	108500000	1
P6.4	P6	9	108500000	3
P7.5	P7	9	59500000	3
P7.5	P7	13	19500000	1
P7.1	P7	9	59500000	1
P7.1	P7	13	20500000	3
P8.6	P8	17	34500000	1
P8.4	P8	17	35500000	3
P9.7	P9	17	3000000	3
P9.5	P9	17	34500000	1
P9.2	P9	17	34500000	1
P10.7	P10	17	12500000	1
P10.5	P10	4	110500000	1
P10.3	P10	4	109500000	3
P11.6	P11	8	43500000	1
P11.5	P11	1	34500000	1
P11.3	P11	8	43500000	1
P11.2	P11	8	43500000	1
P11.1	P11	8	43500000	5
S1.7	S1	X	80500000	4
S1.6	S1	2	66500000	7
S1.2	S1	X	81500000	2
S1.1	S1	2	65500000	2
S2.3	S2	6	109500000	1
S2.2	S2	6	110500000	1
S2.1	S2	6	110500000	1
S5.8	S5	18	29500000	1
S5.3	S5	18	32500000	3
S8.6	S8	3	116500000	1
S8.5	S8	3	116500000	1
S8.4	S8	3	116500000	1
S8.1	S8	3	116500000	4

## Sheet: Figure S5
Figure S5. SV breakpoints
group	embryo_id	chr1	pos1	str1	chr2	pos2	str2	guide
P6	P6.5	chr16	46218496	-1	chr16	46459443	1	Pou5f1
P7	P7.1	chr11	44709121	1	chr11	44957433	-1	Pou5f1
P8	P8.1	chr16	18521206	-1	chr16	34604827	1	Pou5f1
P8	P8.1	chr16	18521208	-1	chr16	34604753	1	Pou5f1
P8	P8.1	chr16	18521458	1	chr16	34604784	-1	Pou5f1
P8	P8.1	chr16	18521527	1	chr16	34604783	-1	Pou5f1
P8	P8.1	chr4	132631875	1	chr4	134438695	-1	Pou5f1
P8	P8.2	chr4	127728702	-1	chr4	136638146	1	Pou5f1
P8	P8.4	chr17	35513636	-1	chr17	39715298	-1	Pou5f1
P8	P8.4	chr18	7424988	-1	chr18	7590016	1	Pou5f1
P8	P8.7	chr13	5935447	1	chr13	51513993	-1	Pou5f1
P9	P9.2	chr2	178891642	-1	chr2	179087552	1	Pou5f1
P9	P9.2	chr3	116390579	1	chr3	121106253	-1	Pou5f1
P9	P9.4	chr13	31585017	-1	chr13	88022746	-1	Pou5f1
P9	P9.4	chr7	104968221	1	chr7	105120413	1	Pou5f1
P9	P9.8	chr6	76043138	1	chr6	76259505	1	Pou5f1
P10	P10.1	chr6	39281482	-1	chr6	72807182	-1	Pou5f1
P11	P11.1	chr8	66358613	-1	chr8	66528949	1	Pou5f1
P11	P11.2	chr14	107983866	1	chr14	113527485	1	Pou5f1
P11	P11.5	chr10	51744260	1	chr10	52304115	-1	Pou5f1
S1	S1.2	chr12	35014509	-1	chr12	59028907	-1	Scn9a
S1	S1.2	chr16	62216671	1	chr16	64448278	1	Scn9a
S1	S1.2	chr19	15263375	-1	chr19	55282141	1	Scn9a
S1	S1.2	chr9	31106697	1	chr9	107883420	1	Scn9a
S1	S1.3	chr2	74019693	-1	chr2	77253392	-1	Scn9a
S1	S1.6	chr18	30240774	1	chr18	44085812	1	Scn9a
S1	S1.6	chr3	12600464	-1	chr3	80860119	1	Scn9a
S1	S1.7	chr9	86895471	1	chr9	113726592	-1	Scn9a
S2	S2.4	chr9	25685718	-1	chr9	25850370	-1	Scn9a
S2	S2.5	chr8	103043595	-1	chr8	103200874	1	Scn9a
S2	S2.6	chr10	123887583	1	chr10	126090039	1	Scn9a
S5	S5.3	chr9	36607106	1	chr9	36769707	1	Scn9a
S5	S5.6	chr4	17818202	-1	chr4	150475460	-1	Scn9a
S5	S5.7	chr5	125750861	-1	chr5	125967575	-1	Scn9a
S5	S5.7	chr7	20062241	-1	chr7	21268555	-1	Scn9a
S5	S5.7	chr8	104991167	-1	chr8	105159484	1	Scn9a
S7	S7.1	chr12	12682665	-1	chr12	13030433	-1	Scn9a
S7	S7.1	chr7	17696802	1	chr7	119025551	1	Scn9a
S7	S7.1	chrX	153438623	1	chrX	153592710	1	Scn9a
S7	S7.3	chr17	24988165	-1	chr17	37332190	-1	Scn9a
S7	S7.3	chr17	24992095	1	chr17	37322583	-1	Scn9a
S7	S7.6	chrX	153474745	1	chrX	153690253	-1	Scn9a
S8	S8.7	chr1	109411214	-1	chr1	127245787	-1	Scn9a
S8	S8.7	chr9	39125218	1	chr9	40719480	1	Scn9a
S10	S10.1	chr14	24491724	-1	chr14	65079225	1	Scn9a
S10	S10.5	chr1	108707030	-1	chr1	111460031	-1	Scn9a
S10	S10.6	chr1	41258849	-1	chr1	41414943	-1	Scn9a
S10	S10.6	chr7	113902881	1	chr7	136488040	-1	Scn9a
S10	S10.6	chr8	36325804	1	chr8	111993635	-1	Scn9a
S10	S10.7	chr3	44039460	-1	chr3	44255793	1	Scn9a
S10	S10.7	chr9	16268815	-1	chr9	16426151	-1	Scn9a
